# Supplementary material for: Magnetic Biochar Derived from Fenton Sludge/CMC for High-Efficiency Removal of Pb(II): Synthesis, Application, and Mechanism
Source: Molecules. 2023 Jun 25;28(13):4983. doi: 10.3390/molecules28134983 (PMC10343431; doi:10.3390/molecules28134983)
Supplement: Supplementary file 1 [file molecules-28-04983-s001.zip]

Archive with 1 entries (1 files):
- molecules-2426586-supplementary.pdf
